# Supplementary material for: Neuraminidase 1 promotes renal fibrosis development in male mice
Source: Nat Commun. 2023 Mar 27;14:1713. doi: 10.1038/s41467-023-37450-8 (PMC10043283; doi:10.1038/s41467-023-37450-8)
Supplement: Supplementary file 3 — Supplementary Data 1 [file 41467_2023_37450_MOESM3_ESM.xlsx]

## Sheet: Sheet1
Accession	Protein Name	Gene	Description	Mw(kDa)	Length	LFQ intensity TGFβ1-1	LFQ intensity TGFβ1-2	LFQ intensity TGFβ1-3	mean intensity of LFQ (TGFβ1)	LFQ intensity IgG	Fold change (TGFβ/IgG)
Q99519	NEUR1_HUMAN	NEU1	Sialidase-1 OS=Homo sapiens OX=9606 GN=NEU1 PE=1 SV=1	45.467	415	1.8795e+09	1.7715e+09	2.3308e+09	1.99393e+09	2.30359e+06	865.576
P84090	ERH_HUMAN	ERH	Enhancer of rudimentary homolog OS=Homo sapiens OX=9606 GN=ERH PE=1 SV=1	12.259	104	3.0144e+09	3.9721e+09	3.6746e+09	3.5537e+09	1.8615e+08	19.0905
B4DXZ6	B4DXZ6_HUMAN	FXR1	Fragile X mental retardation syndrome-related protein 1 OS=Homo sapiens OX=9606 GN=FXR1 PE=1 SV=1	68.327	608	2.1418e+09	3.2441e+09	1.7763e+09	2.3874e+09	2.635e+08	9.06034
Q9Y2W1	TR150_HUMAN	THRAP3	Thyroid hormone receptor-associated protein 3 OS=Homo sapiens OX=9606 GN=THRAP3 PE=1 SV=2	108.666	955	2.2824e+09	2.8117e+09	1.9044e+09	2.33283e+09	1.3538e+08	17.2317
Q9NYF8	BCLF1_HUMAN	BCLAF1	Bcl-2-associated transcription factor 1 OS=Homo sapiens OX=9606 GN=BCLAF1 PE=1 SV=2	106.122	920	2.2488e+09	2.8566e+09	1.8912e+09	2.3322e+09	1.7575e+08	13.27
Q9UN86	G3BP2_HUMAN	G3BP2	Ras GTPase-activating protein-binding protein 2 OS=Homo sapiens OX=9606 GN=G3BP2 PE=1 SV=2	54.121	482	1.4892e+09	2.3149e+09	1.3444e+09	1.71617e+09	3.1861e+08	5.38642
P38919	IF4A3_HUMAN	EIF4A3	Eukaryotic initiation factor 4A-III OS=Homo sapiens OX=9606 GN=EIF4A3 PE=1 SV=4	46.871	411	1.4053e+09	1.9584e+09	1.784e+09	1.7159e+09	9.9721e+07	17.207
Q13283	G3BP1_HUMAN	G3BP1	Ras GTPase-activating protein-binding protein 1 OS=Homo sapiens OX=9606 GN=G3BP1 PE=1 SV=1	52.164	466	1.2712e+09	1.8479e+09	1.1654e+09	1.42817e+09	1.6436e+08	8.68926
P36897	TGFR1_HUMAN	TGFBR1	TGF-beta receptor type-1 OS=Homo sapiens OX=9606 GN=TGFBR1 PE=1 SV=1	55.96	503	1.48137e+09	1.07794e+09	1.58469e+09	1.38133e+09	3.8482e+07	35.8956
Q07955	SRSF1_HUMAN	SRSF1	Serine/arginine-rich splicing factor 1 OS=Homo sapiens OX=9606 GN=SRSF1 PE=1 SV=2	27.745	248	8.8289e+08	1.5074e+09	1.5125e+09	1.30093e+09	1.8318e+08	7.10192
Q13838	DX39B_HUMAN	DDX39B	Spliceosome RNA helicase DDX39B OS=Homo sapiens OX=9606 GN=DDX39B PE=1 SV=1	48.991	428	1.2511e+09	1.1527e+09	1.1383e+09	1.1807e+09	1.0711e+08	11.0232
P61326	MGN_HUMAN	MAGOH	Protein mago nashi homolog OS=Homo sapiens OX=9606 GN=MAGOH PE=1 SV=1	17.164	146	9.7416e+08	1.3595e+09	1.0109e+09	1.11485e+09	2.6258e+07	42.4577
A0A087WUK2	A0A087WUK2_HUMAN	HNRNPDL	Heterogeneous nuclear ribonucleoprotein D-like OS=Homo sapiens OX=9606 GN=HNRNPDL PE=1 SV=1	40.04	363	7.6006e+08	1.1957e+09	1.3028e+09	1.08619e+09	1.437e+08	7.55871
Q96HS1	PGAM5_HUMAN	PGAM5	Serine/threonine-protein phosphatase PGAM5, mitochondrial OS=Homo sapiens OX=9606 GN=PGAM5 PE=1 SV=2	32.004	289	8.3728e+08	1.3721e+09	8.6395e+08	1.02444e+09	1.6755e+08	6.11425
Q6P2Q9	PRP8_HUMAN	PRPF8	Pre-mRNA-processing-splicing factor 8 OS=Homo sapiens OX=9606 GN=PRPF8 PE=1 SV=2	273.6	2335	7.9801e+08	9.539e+08	7.7645e+08	8.42787e+08	7.5056e+07	11.2288
Q9Y5S9	RBM8A_HUMAN	RBM8A	RNA-binding protein 8A OS=Homo sapiens OX=9606 GN=RBM8A PE=1 SV=1	19.889	174	7.7441e+08	9.1791e+08	7.2143e+08	8.04583e+08	3.4517e+07	23.3098
P62995	TRA2B_HUMAN	TRA2B	Transformer-2 protein homolog beta OS=Homo sapiens OX=9606 GN=TRA2B PE=1 SV=1	33.666	288	6.1256e+08	9.8562e+08	7.3377e+08	7.77317e+08	1.4122e+08	5.5043
O75643	U520_HUMAN	SNRNP200	U5 small nuclear ribonucleoprotein 200 kDa helicase OS=Homo sapiens OX=9606 GN=SNRNP200 PE=1 SV=2	244.508	2136	6.802e+08	8.6383e+08	5.9949e+08	7.14507e+08	1.2899e+08	5.53924
Q9H307	PININ_HUMAN	PNN	Pinin OS=Homo sapiens OX=9606 GN=PNN PE=1 SV=5	81.628	717	5.1822e+08	7.6592e+08	5.9093e+08	6.25023e+08	1.52e+07	41.12
Q8NI27	THOC2_HUMAN	THOC2	THO complex subunit 2 OS=Homo sapiens OX=9606 GN=THOC2 PE=1 SV=2	182.775	1593	6.0726e+08	8.3697e+08	4.2227e+08	6.22167e+08	3.888e+06	160.022
Q8N680	ZBTB2_HUMAN	ZBTB2	Zinc finger and BTB domain-containing protein 2 OS=Homo sapiens OX=9606 GN=ZBTB2 PE=1 SV=1	57.337	514	5.993e+08	5.2705e+08	7.3288e+08	6.19743e+08	1.4538e+06	426.292
Q9Y5L4	TIM13_HUMAN	TIMM13	Mitochondrial import inner membrane translocase subunit Tim13 OS=Homo sapiens OX=9606 GN=TIMM13 PE=1 SV=1	10.5	95	4.8549e+08	9.036e+08	4.668e+08	6.1863e+08	2.2067e+06	280.342
Q15029	U5S1_HUMAN	EFTUD2	116 kDa U5 small nuclear ribonucleoprotein component OS=Homo sapiens OX=9606 GN=EFTUD2 PE=1 SV=1	109.436	972	5.0399e+08	6.9056e+08	5.4324e+08	5.79263e+08	7.8226e+07	7.405
A0A0B4J1Z1	A0A0B4J1Z1_HUMAN	SRSF7	Serine/arginine-rich-splicing factor 7 OS=Homo sapiens OX=9606 GN=SRSF7 PE=1 SV=1	15.763	137	4.7508e+08	6.5634e+08	6.0034e+08	5.77253e+08	1.1131e+08	5.186
P62328	TYB4_HUMAN	TMSB4X	Thymosin beta-4 OS=Homo sapiens OX=9606 GN=TMSB4X PE=1 SV=2	5.053	44	5.7366e+08	3.545e+08	7.2858e+08	5.52247e+08	3.334e+07	16.5641
Q96QD9	UIF_HUMAN	FYTTD1	UAP56-interacting factor OS=Homo sapiens OX=9606 GN=FYTTD1 PE=1 SV=3	35.818	318	5.0101e+08	7.4817e+08	3.9236e+08	5.4718e+08	1.51402e+06	361.41
B4DEH8	B4DEH8_HUMAN	PABPN1	Polyadenylate-binding protein 2 OS=Homo sapiens OX=9606 GN=PABPN1 PE=1 SV=1	18.99	168	4.7803e+08	6.1363e+08	5.3954e+08	5.43733e+08	5.7878e+06	93.9447
G3V0J0	G3V0J0_HUMAN	FMR1	Synaptic functional regulator FMR1 OS=Homo sapiens OX=9606 GN=FMR1 PE=1 SV=1	66.785	592	5.1859e+08	7.1147e+08	3.2244e+08	5.175e+08	2.8288e+07	18.294
A0A0A0MS14	HV145_HUMAN	IGHV1-45	Immunoglobulin heavy variable 1-45 OS=Homo sapiens OX=9606 GN=IGHV1-45 PE=3 SV=1	13.508	117	3.819e+08	4.3101e+08	6.2452e+08	4.79143e+08	1.88941e+06	253.595
Q15393	SF3B3_HUMAN	SF3B3	Splicing factor 3B subunit 3 OS=Homo sapiens OX=9606 GN=SF3B3 PE=1 SV=4	135.577	1217	4.2589e+08	4.934e+08	4.4297e+08	4.54087e+08	1.6029e+07	28.3291
Q86W42	THOC6_HUMAN	THOC6	THO complex subunit 6 homolog OS=Homo sapiens OX=9606 GN=THOC6 PE=1 SV=1	37.535	341	4.1248e+08	5.2761e+08	4.0661e+08	4.489e+08	1.2365e+06	363.041
O00422	SAP18_HUMAN	SAP18	Histone deacetylase complex subunit SAP18 OS=Homo sapiens OX=9606 GN=SAP18 PE=1 SV=1	17.561	153	4.3511e+08	5.2824e+08	3.7166e+08	4.45003e+08	3.4224e+07	13.0027
A0A087WWS1	A0A087WWS1_HUMAN	THOC1	THO complex subunit 1 OS=Homo sapiens OX=9606 GN=THOC1 PE=1 SV=1	75.652	657	4.4693e+08	5.5963e+08	3.2034e+08	4.423e+08	3.16334e+06	139.82
Q13769	THOC5_HUMAN	THOC5	THO complex subunit 5 homolog OS=Homo sapiens OX=9606 GN=THOC5 PE=1 SV=2	78.508	683	6.132e+08	4.0004e+08	2.3926e+08	4.175e+08	2.0241e+06	206.265
S4R3H4	S4R3H4_HUMAN	ACIN1	Apoptotic chromatin condensation inducer in the nucleus OS=Homo sapiens OX=9606 GN=ACIN1 PE=1 SV=1	145.442	1283	3.7211e+08	4.956e+08	3.6238e+08	4.1003e+08	1.9345e+07	21.1957
P04179	SODM_HUMAN	SOD2	Superoxide dismutase [Mn], mitochondrial OS=Homo sapiens OX=9606 GN=SOD2 PE=1 SV=3	24.75	222	4.0797e+08	3.7216e+08	3.4007e+08	3.734e+08	4.318e+07	8.64752
Q9Y4B5	MTCL1_HUMAN	MTCL1	Microtubule cross-linking factor 1 OS=Homo sapiens OX=9606 GN=MTCL1 PE=1 SV=5	209.526	1905	4.2703e+08	3.98e+08	2.8342e+08	3.69483e+08	827839	446.322
P51116	FXR2_HUMAN	FXR2	Fragile X mental retardation syndrome-related protein 2 OS=Homo sapiens OX=9606 GN=FXR2 PE=1 SV=2	74.223	673	3.3765e+08	4.4965e+08	2.5803e+08	3.48443e+08	3.0674e+07	11.3596
Q86V81	THOC4_HUMAN	ALYREF	THO complex subunit 4 OS=Homo sapiens OX=9606 GN=ALYREF PE=1 SV=3	26.888	257	3.665e+08	4.2359e+08	2.0027e+08	3.3012e+08	2.9535e+07	11.1772
O75533	SF3B1_HUMAN	SF3B1	Splicing factor 3B subunit 1 OS=Homo sapiens OX=9606 GN=SF3B1 PE=1 SV=3	145.83	1304	3.236e+08	3.412e+08	2.8144e+08	3.15413e+08	2.2404e+07	14.0784
Q13242	SRSF9_HUMAN	SRSF9	Serine/arginine-rich splicing factor 9 OS=Homo sapiens OX=9606 GN=SRSF9 PE=1 SV=1	25.542	221	2.4489e+08	3.4034e+08	3.5719e+08	3.1414e+08	5.6183e+07	5.59137
Q6I9Y2	THOC7_HUMAN	THOC7	THO complex subunit 7 homolog OS=Homo sapiens OX=9606 GN=THOC7 PE=1 SV=3	23.743	204	3.1673e+08	3.1958e+08	2.5345e+08	2.96587e+08	2.2604e+06	131.21
P61604	CH10_HUMAN	HSPE1	10 kDa heat shock protein, mitochondrial OS=Homo sapiens OX=9606 GN=HSPE1 PE=1 SV=2	10.932	102	2.872e+08	2.7246e+08	2.7847e+08	2.79377e+08	4.6994e+07	5.94494
Q6PJT7	ZC3HE_HUMAN	ZC3H14	Zinc finger CCCH domain-containing protein 14 OS=Homo sapiens OX=9606 GN=ZC3H14 PE=1 SV=1	82.876	736	1.863e+08	3.6474e+08	2.6258e+08	2.71207e+08	1.7874e+07	15.1732
Q9HCE1	MOV10_HUMAN	MOV10	Helicase MOV-10 OS=Homo sapiens OX=9606 GN=MOV10 PE=1 SV=2	113.671	1003	2.6038e+08	3.2333e+08	2.2595e+08	2.69887e+08	3.2484e+07	8.3083
Q9BY77	PDIP3_HUMAN	POLDIP3	Polymerase delta-interacting protein 3 OS=Homo sapiens OX=9606 GN=POLDIP3 PE=1 SV=2	46.089	421	2.6387e+08	2.8156e+08	2.0478e+08	2.5007e+08	1.35e+07	18.5237
H3BV20	H3BV20_HUMAN	METTL22	Methyltransferase-like protein 22 OS=Homo sapiens OX=9606 GN=METTL22 PE=1 SV=1	5.247	47	1.9112e+08	2.0762e+08	3.3806e+08	2.456e+08	716827	342.621
Q13435	SF3B2_HUMAN	SF3B2	Splicing factor 3B subunit 2 OS=Homo sapiens OX=9606 GN=SF3B2 PE=1 SV=2	100.228	895	2.2671e+08	2.3341e+08	2.6e+08	2.4004e+08	1.8504e+07	12.9723
Q9UKM9	RALY_HUMAN	RALY	RNA-binding protein Raly OS=Homo sapiens OX=9606 GN=RALY PE=1 SV=1	32.463	306	2.4019e+08	2.1653e+08	2.351e+08	2.30607e+08	4.5288e+07	5.092
Q15459	SF3A1_HUMAN	SF3A1	Splicing factor 3A subunit 1 OS=Homo sapiens OX=9606 GN=SF3A1 PE=1 SV=1	88.886	793	2.421e+08	2.1315e+08	2.3337e+08	2.2954e+08	3.2558e+07	7.05019
Q9UMS4	PRP19_HUMAN	PRPF19	Pre-mRNA-processing factor 19 OS=Homo sapiens OX=9606 GN=PRPF19 PE=1 SV=1	55.181	504	2.1977e+08	2.394e+08	2.1851e+08	2.25893e+08	4.4227e+07	5.10759
A0A0C4DFV9	A0A0C4DFV9_HUMAN	SET	Protein SET OS=Homo sapiens OX=9606 GN=SET PE=1 SV=1	31.124	266	2.1303e+08	2.2935e+08	2.2068e+08	2.2102e+08	2.2657e+07	9.75504
O60220	TIM8A_HUMAN	TIMM8A	Mitochondrial import inner membrane translocase subunit Tim8 A OS=Homo sapiens OX=9606 GN=TIMM8A PE=1 SV=1	10.998	97	1.3486e+08	2.9486e+08	2.31e+08	2.2024e+08	2.59918e+06	84.7343
P63313	TYB10_HUMAN	TMSB10	Thymosin beta-10 OS=Homo sapiens OX=9606 GN=TMSB10 PE=1 SV=2	5.026	44	2.2226e+08	1.6675e+08	2.2952e+08	2.06177e+08	1.28667e+06	160.241
Q5JRI1	Q5JRI1_HUMAN	SRSF10	Serine/arginine-rich-splicing factor 10 OS=Homo sapiens OX=9606 GN=SRSF10 PE=1 SV=1	20.913	172	2.0501e+08	2.6345e+08	1.3619e+08	2.0155e+08	3.4571e+07	5.83003
Q2TAY7	SMU1_HUMAN	SMU1	WD40 repeat-containing protein SMU1 OS=Homo sapiens OX=9606 GN=SMU1 PE=1 SV=2	57.544	513	1.5972e+08	2.2547e+08	1.8632e+08	1.90503e+08	1.4173e+07	13.4413
Q96J01	THOC3_HUMAN	THOC3	THO complex subunit 3 OS=Homo sapiens OX=9606 GN=THOC3 PE=1 SV=1	38.772	351	1.9928e+08	2.1157e+08	1.4745e+08	1.861e+08	1.578e+06	117.934
Q15007	FL2D_HUMAN	WTAP	Pre-mRNA-splicing regulator WTAP OS=Homo sapiens OX=9606 GN=WTAP PE=1 SV=2	44.244	396	1.6976e+08	2.0702e+08	1.79e+08	1.8526e+08	2.5737e+07	7.1982
Q13595	TRA2A_HUMAN	TRA2A	Transformer-2 protein homolog alpha OS=Homo sapiens OX=9606 GN=TRA2A PE=1 SV=1	32.689	282	1.5184e+08	2.2962e+08	1.6033e+08	1.80597e+08	1.6746e+07	10.7845
Q09161	NCBP1_HUMAN	NCBP1	Nuclear cap-binding protein subunit 1 OS=Homo sapiens OX=9606 GN=NCBP1 PE=1 SV=1	91.839	790	1.7328e+08	1.998e+08	1.4738e+08	1.73487e+08	9.7925e+06	17.7163
Q12874	SF3A3_HUMAN	SF3A3	Splicing factor 3A subunit 3 OS=Homo sapiens OX=9606 GN=SF3A3 PE=1 SV=1	58.849	501	1.0967e+08	1.2766e+08	2.3713e+08	1.58153e+08	2.0264e+07	7.80465
Q99459	CDC5L_HUMAN	CDC5L	Cell division cycle 5-like protein OS=Homo sapiens OX=9606 GN=CDC5L PE=1 SV=2	92.251	802	1.1731e+08	2.1415e+08	1.1343e+08	1.48297e+08	9.9774e+06	14.8633
P09661	RU2A_HUMAN	SNRPA1	U2 small nuclear ribonucleoprotein A' OS=Homo sapiens OX=9606 GN=SNRPA1 PE=1 SV=2	28.416	255	1.4096e+08	1.4585e+08	1.3629e+08	1.41033e+08	1.6744e+07	8.42292
P62318	SMD3_HUMAN	SNRPD3	Small nuclear ribonucleoprotein Sm D3 OS=Homo sapiens OX=9606 GN=SNRPD3 PE=1 SV=1	13.916	126	1.4437e+08	1.7762e+08	9.9394e+07	1.40461e+08	1.2871e+07	10.913
Q96DI7	SNR40_HUMAN	SNRNP40	U5 small nuclear ribonucleoprotein 40 kDa protein OS=Homo sapiens OX=9606 GN=SNRNP40 PE=1 SV=1	39.311	357	1.1459e+08	1.4883e+08	1.2174e+08	1.28387e+08	1.51597e+06	84.6896
P82979	SARNP_HUMAN	SARNP	SAP domain-containing ribonucleoprotein OS=Homo sapiens OX=9606 GN=SARNP PE=1 SV=3	23.671	210	8.8894e+07	8.0874e+07	2.0998e+08	1.26583e+08	5.2523e+06	24.1004
E9PQ61	E9PQ61_HUMAN	ZC3H11A	Zinc finger CCCH domain-containing protein 11A OS=Homo sapiens OX=9606 GN=ZC3H11A PE=1 SV=1	72.532	652	1.0386e+08	1.7275e+08	9.3573e+07	1.23394e+08	1.5378e+07	8.02408
A0A2R8Y6H5	A0A2R8Y6H5_HUMAN	VAX2	Ventral anterior homeobox 2 (Fragment) OS=Homo sapiens OX=9606 GN=VAX2 PE=4 SV=1	5.724	49	7.7162e+07	1.7218e+08	1.0572e+08	1.18354e+08	1.53496e+06	77.1054
Q9H7N4	SFR19_HUMAN	SCAF1	Splicing factor, arginine/serine-rich 19 OS=Homo sapiens OX=9606 GN=SCAF1 PE=1 SV=3	139.27	1312	1.1744e+08	1.13e+08	8.3246e+07	1.04562e+08	1.47256e+06	71.0068
P49756	RBM25_HUMAN	RBM25	RNA-binding protein 25 OS=Homo sapiens OX=9606 GN=RBM25 PE=1 SV=3	100.186	843	7.4638e+07	1.3318e+08	1.0423e+08	1.04016e+08	2.0731e+07	5.01741
P01024	CO3_HUMAN	C3	Complement C3 OS=Homo sapiens OX=9606 GN=C3 PE=1 SV=2	187.148	1663	8.4243e+07	1.3921e+08	8.6089e+07	1.03181e+08	2.58944e+06	39.8468
P22392	NDKB_HUMAN	NME2	Nucleoside diphosphate kinase B OS=Homo sapiens OX=9606 GN=NME2 PE=1 SV=1	17.298	152	1.259e+08	9.1988e+07	9.0843e+07	1.0291e+08	1.4923e+07	6.89609
Q13573	SNW1_HUMAN	SNW1	SNW domain-containing protein 1 OS=Homo sapiens OX=9606 GN=SNW1 PE=1 SV=1	61.494	536	9.9468e+07	7.5899e+07	1.2155e+08	9.89723e+07	7.3417e+06	13.4808
P62316	SMD2_HUMAN	SNRPD2	Small nuclear ribonucleoprotein Sm D2 OS=Homo sapiens OX=9606 GN=SNRPD2 PE=1 SV=1	13.527	118	8.6844e+07	9.7788e+07	9.4782e+07	9.3138e+07	2.46283e+06	37.8174
O60306	AQR_HUMAN	AQR	RNA helicase aquarius OS=Homo sapiens OX=9606 GN=AQR PE=1 SV=4	171.295	1485	1.15e+08	8.3698e+07	7.3391e+07	9.06963e+07	1.0424e+06	87.0072
P19387	RPB3_HUMAN	POLR2C	DNA-directed RNA polymerase II subunit RPB3 OS=Homo sapiens OX=9606 GN=POLR2C PE=1 SV=2	31.441	275	1.3082e+08	8.1798e+07	5.4236e+07	8.89513e+07	9.5184e+06	9.3452
O60508	PRP17_HUMAN	CDC40	Pre-mRNA-processing factor 17 OS=Homo sapiens OX=9606 GN=CDC40 PE=1 SV=1	65.521	579	1.2592e+08	1.0243e+08	3.4078e+07	8.7476e+07	2.9656e+06	29.4969
Q9Y3X0	CCDC9_HUMAN	CCDC9	Coiled-coil domain-containing protein 9 OS=Homo sapiens OX=9606 GN=CCDC9 PE=1 SV=1	59.703	531	5.6403e+07	9.3029e+07	8.1346e+07	7.6926e+07	534664	143.877
A0A087WTP3	A0A087WTP3_HUMAN	KHSRP	Far upstream element-binding protein 2 OS=Homo sapiens OX=9606 GN=KHSRP PE=1 SV=1	73.028	711	5.5363e+07	1.0157e+08	6.3204e+07	7.3379e+07	6.9102e+06	10.6189
Q10570	CPSF1_HUMAN	CPSF1	Cleavage and polyadenylation specificity factor subunit 1 OS=Homo sapiens OX=9606 GN=CPSF1 PE=1 SV=2	160.884	1443	7.9769e+07	6.7693e+07	5.8621e+07	6.86943e+07	7.0649e+06	9.72333
E9PJ24	E9PJ24_HUMAN	PHRF1	PHD and RING finger domain-containing protein 1 OS=Homo sapiens OX=9606 GN=PHRF1 PE=1 SV=1	178.218	1645	9.0911e+07	6.6559e+07	4.7499e+07	6.8323e+07	806298	84.7366
A0A494C001	A0A494C001_HUMAN	RBM15	RNA-binding protein 15 OS=Homo sapiens OX=9606 GN=RBM15 PE=1 SV=2	98.014	896	6.4068e+07	8.8989e+07	5.1075e+07	6.8044e+07	7.8551e+06	8.6624
H3BV80	H3BV80_HUMAN	RNPS1	RNA-binding protein with serine-rich domain 1 OS=Homo sapiens OX=9606 GN=RNPS1 PE=1 SV=2	24.561	211	5.6818e+07	8.7304e+07	5.4061e+07	6.6061e+07	1.0409e+07	6.34653
Q96TC7	RMD3_HUMAN	RMDN3	Regulator of microtubule dynamics protein 3 OS=Homo sapiens OX=9606 GN=RMDN3 PE=1 SV=2	52.118	470	5.0263e+07	1.1418e+08	3.3051e+07	6.58313e+07	5.8735e+06	11.2082
P34932	HSP74_HUMAN	HSPA4	Heat shock 70 kDa protein 4 OS=Homo sapiens OX=9606 GN=HSPA4 PE=1 SV=4	94.331	840	8.1247e+07	6.1314e+07	4.9953e+07	6.41713e+07	4.6113e+06	13.9161
P18583	SON_HUMAN	SON	Protein SON OS=Homo sapiens OX=9606 GN=SON PE=1 SV=4	263.83	2426	5.4225e+07	9.5638e+07	3.6484e+07	6.21157e+07	893756	69.4995
P30086	PEBP1_HUMAN	PEBP1	Phosphatidylethanolamine-binding protein 1 OS=Homo sapiens OX=9606 GN=PEBP1 PE=1 SV=3	21.057	187	6.1601e+07	6.4065e+07	5.1199e+07	5.8955e+07	554769	106.269
P19474	RO52_HUMAN	TRIM21	E3 ubiquitin-protein ligase TRIM21 OS=Homo sapiens OX=9606 GN=TRIM21 PE=1 SV=1	54.17	475	4.8333e+07	4.4817e+07	8.2736e+07	5.86287e+07	1.15734e+06	50.6582
P30876	RPB2_HUMAN	POLR2B	DNA-directed RNA polymerase II subunit RPB2 OS=Homo sapiens OX=9606 GN=POLR2B PE=1 SV=1	133.897	1174	5.3774e+07	5.3221e+07	5.3561e+07	5.35187e+07	1.40348e+06	38.1329
O95777	LSM8_HUMAN	LSM8	U6 snRNA-associated Sm-like protein LSm8 OS=Homo sapiens OX=9606 GN=LSM8 PE=1 SV=3	10.403	96	5.6718e+07	4.9894e+07	5.3925e+07	5.35123e+07	4.094e+06	13.0709
Q69YN4	VIR_HUMAN	VIRMA	Protein virilizer homolog OS=Homo sapiens OX=9606 GN=VIRMA PE=1 SV=2	202.025	1812	4.6871e+07	7.6892e+07	3.5745e+07	5.31693e+07	2.3926e+06	22.2224
P37837	TALDO_HUMAN	TALDO1	Transaldolase OS=Homo sapiens OX=9606 GN=TALDO1 PE=1 SV=2	37.54	337	5.3467e+07	5.3535e+07	5.0888e+07	5.263e+07	9.7832e+06	5.37963
P51858	HDGF_HUMAN	HDGF	Hepatoma-derived growth factor OS=Homo sapiens OX=9606 GN=HDGF PE=1 SV=1	26.788	240	5.376e+07	5.8366e+07	4.346e+07	5.1862e+07	2.01679e+06	25.7151
Q13123	RED_HUMAN	IK	Protein Red OS=Homo sapiens OX=9606 GN=IK PE=1 SV=3	65.602	557	4.5675e+07	4.6055e+07	5.939e+07	5.03733e+07	7.5394e+06	6.68135
G3V576	G3V576_HUMAN	HNRNPC	Heterogeneous nuclear ribonucleoproteins C1/C2 OS=Homo sapiens OX=9606 GN=HNRNPC PE=1 SV=1	25.257	231	5.4618e+07	4.2289e+07	5.3195e+07	5.0034e+07	654175	76.4841
A0A024RA52	A0A024RA52_HUMAN	PSMA2	Proteasome subunit alpha type OS=Homo sapiens OX=9606 GN=PSMA2 PE=1 SV=1	25.899	234	5.9261e+07	5.1644e+07	3.6773e+07	4.9226e+07	9.4592e+06	5.20403
Q8N163	CCAR2_HUMAN	CCAR2	Cell cycle and apoptosis regulator protein 2 OS=Homo sapiens OX=9606 GN=CCAR2 PE=1 SV=2	102.902	923	2.8816e+07	5.5947e+07	6.2436e+07	4.90663e+07	7.4173e+06	6.61512
Q8N999	CL029_HUMAN	C12orf29	Uncharacterized protein C12orf29 OS=Homo sapiens OX=9606 GN=C12orf29 PE=1 SV=2	37.49	325	4.6226e+07	5.5806e+07	4.4142e+07	4.87247e+07	6.8411e+06	7.12234
P11717	MPRI_HUMAN	IGF2R	Cation-independent mannose-6-phosphate receptor OS=Homo sapiens OX=9606 GN=IGF2R PE=1 SV=3	274.375	2491	3.8307e+07	5.7526e+07	4.9638e+07	4.84903e+07	8.0751e+06	6.00492
Q9BWJ5	SF3B5_HUMAN	SF3B5	Splicing factor 3B subunit 5 OS=Homo sapiens OX=9606 GN=SF3B5 PE=1 SV=1	10.135	86	3.796e+07	5.3022e+07	5.2478e+07	4.782e+07	1.44113e+06	33.1823
P40925	MDHC_HUMAN	MDH1	Malate dehydrogenase, cytoplasmic OS=Homo sapiens OX=9606 GN=MDH1 PE=1 SV=4	36.426	334	5.8136e+07	5.3832e+07	2.9396e+07	4.71213e+07	6.9789e+06	6.75197
Q5JY65	Q5JY65_HUMAN	CRNKL1	Crooked neck-like protein 1 OS=Homo sapiens OX=9606 GN=CRNKL1 PE=1 SV=1	99.173	836	5.4821e+07	5.1455e+07	3.0888e+07	4.57213e+07	1.5892e+06	28.77
R4GN98	R4GN98_HUMAN	S100A6	Protein S100 (Fragment) OS=Homo sapiens OX=9606 GN=S100A6 PE=1 SV=1	9.681	85	5.8909e+07	1.7763e+07	5.6827e+07	4.44997e+07	674448	65.9793
Q96I24	FUBP3_HUMAN	FUBP3	Far upstream element-binding protein 3 OS=Homo sapiens OX=9606 GN=FUBP3 PE=1 SV=2	61.64	572	3.4936e+07	5.0285e+07	4.4591e+07	4.32707e+07	394328	109.733
Q00577	PURA_HUMAN	PURA	Transcriptional activator protein Pur-alpha OS=Homo sapiens OX=9606 GN=PURA PE=1 SV=2	34.911	322	3.8603e+07	4.8834e+07	3.7692e+07	4.17097e+07	6.0304e+06	6.91657
P60900	PSA6_HUMAN	PSMA6	Proteasome subunit alpha type-6 OS=Homo sapiens OX=9606 GN=PSMA6 PE=1 SV=1	27.399	246	4.3418e+07	4.0611e+07	3.6238e+07	4.0089e+07	1.16711e+06	34.3489
P62314	SMD1_HUMAN	SNRPD1	Small nuclear ribonucleoprotein Sm D1 OS=Homo sapiens OX=9606 GN=SNRPD1 PE=1 SV=1	13.282	119	4.4175e+07	3.5437e+07	3.8866e+07	3.94927e+07	2.10525e+06	18.7592
P06702	S10A9_HUMAN	S100A9	Protein S100-A9 OS=Homo sapiens OX=9606 GN=S100A9 PE=1 SV=1	13.242	114	7.9392e+06	1.024e+08	5.8319e+06	3.87237e+07	1.7279e+06	22.4108
Q15428	SF3A2_HUMAN	SF3A2	Splicing factor 3A subunit 2 OS=Homo sapiens OX=9606 GN=SF3A2 PE=1 SV=2	49.256	464	5.7115e+07	4.3116e+07	1.3994e+07	3.8075e+07	5.1646e+06	7.3723
Q6YHK3	CD109_HUMAN	CD109	CD109 antigen OS=Homo sapiens OX=9606 GN=CD109 PE=1 SV=2	161.689	1445	5.273e+07	3.7004e+07	2.3866e+07	3.78667e+07	7.1064e+06	5.32853
O75934	SPF27_HUMAN	BCAS2	Pre-mRNA-splicing factor SPF27 OS=Homo sapiens OX=9606 GN=BCAS2 PE=1 SV=1	26.131	225	2.0817e+07	6.9942e+07	2.2237e+07	3.76653e+07	1.49533e+06	25.1887
Q9UNP9	PPIE_HUMAN	PPIE	Peptidyl-prolyl cis-trans isomerase E OS=Homo sapiens OX=9606 GN=PPIE PE=1 SV=1	33.431	301	4.1735e+07	4.7862e+07	2.2202e+07	3.72663e+07	5.3051e+06	7.02462
A0A087WUV8	A0A087WUV8_HUMAN	BSG	Basigin OS=Homo sapiens OX=9606 GN=BSG PE=1 SV=1	20.542	189	4.103e+07	3.8533e+07	3.1244e+07	3.69357e+07	2.56997e+06	14.372
H0YLC2	H0YLC2_HUMAN	PSMA4	Proteasome subunit alpha type OS=Homo sapiens OX=9606 GN=PSMA4 PE=1 SV=1	19.654	174	3.0853e+07	4.7872e+07	2.9452e+07	3.6059e+07	733293	49.1741
A0A3F2YNX0	A0A3F2YNX0_HUMAN	SEC16A	Protein transport protein sec16 OS=Homo sapiens OX=9606 GN=SEC16A PE=1 SV=1	228.87	2134	2.9428e+07	5.1247e+07	2.6848e+07	3.5841e+07	942025	38.0468
Q01085	TIAR_HUMAN	TIAL1	Nucleolysin TIAR OS=Homo sapiens OX=9606 GN=TIAL1 PE=1 SV=1	41.591	375	2.1594e+07	3.8064e+07	4.6025e+07	3.52277e+07	1.10601e+06	31.8512
P04183	KITH_HUMAN	TK1	Thymidine kinase, cytosolic OS=Homo sapiens OX=9606 GN=TK1 PE=1 SV=2	25.469	234	2.4605e+07	2.7622e+07	4.2091e+07	3.14393e+07	727233	43.2314
A0A087WYC8	A0A087WYC8_HUMAN	UPF3B	Regulator of nonsense transcripts 3B OS=Homo sapiens OX=9606 GN=UPF3B PE=1 SV=1	25.232	217	2.2e+07	3.1524e+07	3.2222e+07	2.8582e+07	1.31977e+06	21.6568
P48634	PRC2A_HUMAN	PRRC2A	Protein PRRC2A OS=Homo sapiens OX=9606 GN=PRRC2A PE=1 SV=3	228.863	2157	1.9039e+07	4.8976e+07	1.6276e+07	2.8097e+07	2.681e+06	10.48
Q96FQ6	S10AG_HUMAN	S100A16	Protein S100-A16 OS=Homo sapiens OX=9606 GN=S100A16 PE=1 SV=1	11.801	103	2.1549e+07	3.9141e+07	2.3033e+07	2.79077e+07	3.9642e+06	7.03992
Q53F19	NCBP3_HUMAN	NCBP3	Nuclear cap-binding protein subunit 3 OS=Homo sapiens OX=9606 GN=NCBP3 PE=1 SV=2	70.593	620	2.4236e+07	3.1064e+07	2.42e+07	2.65e+07	487341	54.3767
K7EKS1	K7EKS1_HUMAN	POLR2I	DNA-directed RNA polymerase II subunit RPB9 OS=Homo sapiens OX=9606 GN=POLR2I PE=1 SV=1	10.245	88	4.074e+07	2.195e+07	1.5153e+07	2.59477e+07	2.8517e+06	9.09902
Q14966	ZN638_HUMAN	ZNF638	Zinc finger protein 638 OS=Homo sapiens OX=9606 GN=ZNF638 PE=1 SV=2	220.625	1978	2.6362e+07	2.6875e+07	2.3191e+07	2.5476e+07	1.83728e+06	13.8661
Q14151	SAFB2_HUMAN	SAFB2	Scaffold attachment factor B2 OS=Homo sapiens OX=9606 GN=SAFB2 PE=1 SV=1	107.473	953	1.005e+07	3.2259e+07	3.3956e+07	2.54217e+07	3.6023e+06	7.05707
Q9Y3U8	RL36_HUMAN	RPL36	60S ribosomal protein L36 OS=Homo sapiens OX=9606 GN=RPL36 PE=1 SV=3	12.254	105	2.1412e+07	3.7601e+07	1.5534e+07	2.4849e+07	1.22387e+06	20.3036
Q9NS86	LANC2_HUMAN	LANCL2	LanC-like protein 2 OS=Homo sapiens OX=9606 GN=LANCL2 PE=1 SV=1	50.854	450	2.6454e+06	2.7854e+07	4.375e+07	2.47498e+07	1.30637e+06	18.9454
P24278	ZBT25_HUMAN	ZBTB25	Zinc finger and BTB domain-containing protein 25 OS=Homo sapiens OX=9606 GN=ZBTB25 PE=1 SV=2	48.99	435	1.9844e+07	2.2682e+07	3.0027e+07	2.41843e+07	1.73255e+06	13.9588
H7BYG8	H7BYG8_HUMAN	LTN1	E3 ubiquitin-protein ligase listerin OS=Homo sapiens OX=9606 GN=LTN1 PE=1 SV=2	86.779	767	2.7797e+07	2.7652e+07	1.7035e+07	2.41613e+07	1.98633e+06	12.1638
P11766	ADHX_HUMAN	ADH5	Alcohol dehydrogenase class-3 OS=Homo sapiens OX=9606 GN=ADH5 PE=1 SV=4	39.724	374	2.2907e+07	2.4158e+07	2.5053e+07	2.40393e+07	3.23992e+06	7.41974
A2A2D0	A2A2D0_HUMAN	STMN1	Stathmin (Fragment) OS=Homo sapiens OX=9606 GN=STMN1 PE=1 SV=8	9.793	85	2.2532e+07	2.188e+07	2.7315e+07	2.3909e+07	1.03184e+06	23.1712
Q9NW64	RBM22_HUMAN	RBM22	Pre-mRNA-splicing factor RBM22 OS=Homo sapiens OX=9606 GN=RBM22 PE=1 SV=1	46.896	420	2.2157e+07	2.8585e+07	1.9374e+07	2.3372e+07	913010	25.5988
Q9Y333	LSM2_HUMAN	LSM2	U6 snRNA-associated Sm-like protein LSm2 OS=Homo sapiens OX=9606 GN=LSM2 PE=1 SV=1	10.835	95	2.4082e+07	2.5094e+07	1.8483e+07	2.2553e+07	1.00024e+06	22.5475
O60664	PLIN3_HUMAN	PLIN3	Perilipin-3 OS=Homo sapiens OX=9606 GN=PLIN3 PE=1 SV=3	47.075	434	2.808e+07	2.0903e+07	1.7267e+07	2.20833e+07	651215	33.911
E2QRB9	E2QRB9_HUMAN	TXNRD1	Thioredoxin-disulfide reductase OS=Homo sapiens OX=9606 GN=TXNRD1 PE=1 SV=2	50.723	460	2.3346e+07	2.3969e+07	1.885e+07	2.2055e+07	624008	35.3441
P20290	BTF3_HUMAN	BTF3	Transcription factor BTF3 OS=Homo sapiens OX=9606 GN=BTF3 PE=1 SV=1	22.168	206	2.8023e+07	2.23e+07	1.5543e+07	2.19553e+07	1.14128e+06	19.2374
C9JQD4	C9JQD4_HUMAN	PPIH	Peptidyl-prolyl cis-trans isomerase (Fragment) OS=Homo sapiens OX=9606 GN=PPIH PE=1 SV=1	15.8	144	1.8635e+07	1.589e+07	3.0735e+07	2.17533e+07	934986	23.2659
P00441	SODC_HUMAN	SOD1	Superoxide dismutase [Cu-Zn] OS=Homo sapiens OX=9606 GN=SOD1 PE=1 SV=2	15.936	154	2.7188e+07	1.9637e+07	1.7954e+07	2.1593e+07	705956	30.5869
O43172	PRP4_HUMAN	PRPF4	U4/U6 small nuclear ribonucleoprotein Prp4 OS=Homo sapiens OX=9606 GN=PRPF4 PE=1 SV=2	58.449	522	2.7236e+07	2.1418e+07	1.6011e+07	2.1555e+07	1.14002e+06	18.9076
P02452	CO1A1_HUMAN	COL1A1	Collagen alpha-1(I) chain OS=Homo sapiens OX=9606 GN=COL1A1 PE=1 SV=5	138.942	1464	2.10547e+06	2.35876e+06	5.9072e+07	2.11787e+07	1.81323e+06	11.6801
Q9H8G2	CAAP1_HUMAN	CAAP1	Caspase activity and apoptosis inhibitor 1 OS=Homo sapiens OX=9606 GN=CAAP1 PE=1 SV=2	38.368	361	1.8298e+07	2.7311e+07	1.7606e+07	2.10717e+07	4.09516e+06	5.14551
P42285	MTREX_HUMAN	MTREX	Exosome RNA helicase MTR4 OS=Homo sapiens OX=9606 GN=MTREX PE=1 SV=3	117.805	1042	9.0343e+06	3.7425e+07	1.6313e+07	2.09241e+07	3.2844e+06	6.37075
E5RIW3	E5RIW3_HUMAN	TBCA	Tubulin-specific chaperone A OS=Homo sapiens OX=9606 GN=TBCA PE=1 SV=1	10.08	84	2.5211e+07	2.0109e+07	1.7403e+07	2.09077e+07	784895	26.6375
P00167	CYB5_HUMAN	CYB5A	Cytochrome b5 OS=Homo sapiens OX=9606 GN=CYB5A PE=1 SV=2	15.33	134	1.6358e+07	2.2192e+07	2.3745e+07	2.0765e+07	1.79016e+06	11.5995
Q6ZUT6	CCD9B_HUMAN	CCDC9B	Coiled-coil domain-containing protein 9B OS=Homo sapiens OX=9606 GN=CCDC9B PE=1 SV=1	57.325	534	1.6857e+07	2.572e+07	1.6266e+07	1.96143e+07	1.86963e+06	10.491
Q04760	LGUL_HUMAN	GLO1	Lactoylglutathione lyase OS=Homo sapiens OX=9606 GN=GLO1 PE=1 SV=4	20.778	184	1.9518e+07	2.6265e+07	1.2634e+07	1.94723e+07	399947	48.6873
Q8IYB3	SRRM1_HUMAN	SRRM1	Serine/arginine repetitive matrix protein 1 OS=Homo sapiens OX=9606 GN=SRRM1 PE=1 SV=2	102.335	904	1.4886e+07	2.5663e+07	1.6013e+07	1.8854e+07	845223	22.3065
Q9BZL1	UBL5_HUMAN	UBL5	Ubiquitin-like protein 5 OS=Homo sapiens OX=9606 GN=UBL5 PE=1 SV=1	8.547	73	1.668e+07	2.1919e+07	1.786e+07	1.88197e+07	1.20537e+06	15.6132
A0A087WU03	A0A087WU03_HUMAN	HNRNPDL	Heterogeneous nuclear ribonucleoprotein D-like OS=Homo sapiens OX=9606 GN=HNRNPDL PE=1 SV=1	6.722	57	1.1571e+07	2.0593e+07	2.3705e+07	1.8623e+07	2.37706e+06	7.83448
Q5T200	ZC3HD_HUMAN	ZC3H13	Zinc finger CCCH domain-containing protein 13 OS=Homo sapiens OX=9606 GN=ZC3H13 PE=1 SV=1	196.635	1668	1.8623e+07	2.0204e+07	1.6724e+07	1.8517e+07	431043	42.9586
Q9UMX0	UBQL1_HUMAN	UBQLN1	Ubiquilin-1 OS=Homo sapiens OX=9606 GN=UBQLN1 PE=1 SV=2	62.519	589	2.4138e+07	1.4947e+07	1.5451e+07	1.81787e+07	1.20216e+06	15.1217
Q9BWD1	THIC_HUMAN	ACAT2	Acetyl-CoA acetyltransferase, cytosolic OS=Homo sapiens OX=9606 GN=ACAT2 PE=1 SV=2	41.351	397	2.0169e+07	1.6139e+07	1.7804e+07	1.80373e+07	392077	46.0046
P81605	DCD_HUMAN	DCD	Dermcidin OS=Homo sapiens OX=9606 GN=DCD PE=1 SV=2	11.284	110	9.7102e+06	1.9739e+07	2.3998e+07	1.78157e+07	764359	23.3081
Q15819	UB2V2_HUMAN	UBE2V2	Ubiquitin-conjugating enzyme E2 variant 2 OS=Homo sapiens OX=9606 GN=UBE2V2 PE=1 SV=4	16.363	145	1.1125e+07	2.0595e+07	2.1275e+07	1.7665e+07	445549	39.6477
P53999	TCP4_HUMAN	SUB1	Activated RNA polymerase II transcriptional coactivator p15 OS=Homo sapiens OX=9606 GN=SUB1 PE=1 SV=3	14.395	127	8.5803e+06	2.0798e+07	2.2188e+07	1.71888e+07	814046	21.1152
Q8N257	H2B3B_HUMAN	H2BU1	Histone H2B type 3-B OS=Homo sapiens OX=9606 GN=H2BU1 PE=1 SV=3	13.908	126	3.1127e+07	1.5903e+07	3.26823e+06	1.67661e+07	3.04292e+06	5.50987
Q9NXW2	DJB12_HUMAN	DNAJB12	DnaJ homolog subfamily B member 12 OS=Homo sapiens OX=9606 GN=DNAJB12 PE=1 SV=5	41.86	375	1.7184e+07	1.9744e+07	1.3318e+07	1.67487e+07	529919	31.6061
Q15005	SPCS2_HUMAN	SPCS2	Signal peptidase complex subunit 2 OS=Homo sapiens OX=9606 GN=SPCS2 PE=1 SV=3	25.003	226	1.1559e+07	1.8895e+07	1.7095e+07	1.58497e+07	1.86466e+06	8.50004
P28070	PSB4_HUMAN	PSMB4	Proteasome subunit beta type-4 OS=Homo sapiens OX=9606 GN=PSMB4 PE=1 SV=4	29.204	264	1.7653e+07	1.8663e+07	1.078e+07	1.56987e+07	1.07205e+06	14.6436
P07951	TPM2_HUMAN	TPM2	Tropomyosin beta chain OS=Homo sapiens OX=9606 GN=TPM2 PE=1 SV=1	32.851	284	2.5219e+07	1.1695e+07	9.9202e+06	1.56114e+07	1.36953e+06	11.3991
O75940	SPF30_HUMAN	SMNDC1	Survival of motor neuron-related-splicing factor 30 OS=Homo sapiens OX=9606 GN=SMNDC1 PE=1 SV=1	26.711	238	1.249e+07	1.8634e+07	1.5099e+07	1.54077e+07	1.9845e+06	7.764
Q9H2H8	PPIL3_HUMAN	PPIL3	Peptidyl-prolyl cis-trans isomerase-like 3 OS=Homo sapiens OX=9606 GN=PPIL3 PE=1 SV=1	18.155	161	1.5635e+07	1.0066e+07	2.0043e+07	1.5248e+07	1.4397e+06	10.5911
P27487	DPP4_HUMAN	DPP4	Dipeptidyl peptidase 4 OS=Homo sapiens OX=9606 GN=DPP4 PE=1 SV=2	88.279	766	2.0163e+07	1.3283e+07	1.1629e+07	1.5025e+07	2.68616e+06	5.59348
J3KPP4	J3KPP4_HUMAN	LUC7L3	Cisplatin resistance-associated overexpressed protein, isoform CRA_b OS=Homo sapiens OX=9606 GN=LUC7L3 PE=1 SV=1	58.22	489	1.3577e+07	2.0597e+07	1.0643e+07	1.4939e+07	2.4539e+06	6.08786
B8ZZQ6	B8ZZQ6_HUMAN	PTMA	Prothymosin alpha OS=Homo sapiens OX=9606 GN=PTMA PE=1 SV=1	11.759	107	2.1596e+07	1.2682e+07	1.0222e+07	1.48333e+07	801096	18.5163
P05109	S10A8_HUMAN	S100A8	Protein S100-A8 OS=Homo sapiens OX=9606 GN=S100A8 PE=1 SV=1	10.835	93	2.5729e+06	4.0789e+07	844342	1.47354e+07	780576	18.8776
A0A140TA49	A0A140TA49_HUMAN	C4A	C4a anaphylatoxin OS=Homo sapiens OX=9606 GN=C4A PE=1 SV=1	187.794	1698	2.24817e+06	1.9879e+07	2.1745e+07	1.46241e+07	1.94069e+06	7.5355
Q8IWX8	CHERP_HUMAN	CHERP	Calcium homeostasis endoplasmic reticulum protein OS=Homo sapiens OX=9606 GN=CHERP PE=1 SV=3	103.702	916	1.3141e+07	1.5098e+07	1.5372e+07	1.4537e+07	1.33795e+06	10.8651
O15173	PGRC2_HUMAN	PGRMC2	Membrane-associated progesterone receptor component 2 OS=Homo sapiens OX=9606 GN=PGRMC2 PE=1 SV=1	23.818	223	1.0808e+07	1.3964e+07	1.8526e+07	1.44327e+07	1.00904e+06	14.3034
Q9UKY7	CDV3_HUMAN	CDV3	Protein CDV3 homolog OS=Homo sapiens OX=9606 GN=CDV3 PE=1 SV=1	27.335	258	1.4298e+07	1.2441e+07	1.5953e+07	1.42307e+07	583768	24.3773
Q8WUM4	PDC6I_HUMAN	PDCD6IP	Programmed cell death 6-interacting protein OS=Homo sapiens OX=9606 GN=PDCD6IP PE=1 SV=1	96.023	868	1.2737e+07	1.7778e+07	1.1517e+07	1.40107e+07	2.46293e+06	5.68861
A0A590UJ56	A0A590UJ56_HUMAN	CUL1	Cullin-1 OS=Homo sapiens OX=9606 GN=CUL1 PE=1 SV=1	74.733	649	1.0551e+07	1.5356e+07	1.5668e+07	1.38583e+07	751139	18.4498
P62312	LSM6_HUMAN	LSM6	U6 snRNA-associated Sm-like protein LSm6 OS=Homo sapiens OX=9606 GN=LSM6 PE=1 SV=1	9.128	80	9.8458e+06	1.3081e+07	1.8025e+07	1.36506e+07	1.32858e+06	10.2746
Q9ULR0	ISY1_HUMAN	ISY1	Pre-mRNA-splicing factor ISY1 homolog OS=Homo sapiens OX=9606 GN=ISY1 PE=1 SV=3	32.992	285	1.2491e+07	1.07e+07	1.7572e+07	1.35877e+07	1.22415e+06	11.0997
P28072	PSB6_HUMAN	PSMB6	Proteasome subunit beta type-6 OS=Homo sapiens OX=9606 GN=PSMB6 PE=1 SV=4	25.358	239	1.6789e+07	1.131e+07	1.195e+07	1.33497e+07	1.02048e+06	13.0817
B4DSN5	B4DSN5_HUMAN	PTPN1	Tyrosine-protein phosphatase non-receptor type OS=Homo sapiens OX=9606 GN=PTPN1 PE=1 SV=1	41.26	362	7.0816e+06	1.6155e+07	1.677e+07	1.33355e+07	1.17791e+06	11.3214
P01023	A2MG_HUMAN	A2M	Alpha-2-macroglobulin OS=Homo sapiens OX=9606 GN=A2M PE=1 SV=3	163.291	1474	9.6667e+06	1.777e+07	1.2496e+07	1.33109e+07	737972	18.0371
A0A087X1N7	A0A087X1N7_HUMAN	NEB	Nebulin OS=Homo sapiens OX=9606 GN=NEB PE=1 SV=1	990.848	8560	2.1324e+07	8.5966e+06	1.0012e+07	1.33109e+07	574818	23.1567
P15531	NDKA_HUMAN	NME1	Nucleoside diphosphate kinase A OS=Homo sapiens OX=9606 GN=NME1 PE=1 SV=1	17.149	152	9.0465e+06	1.8733e+07	1.1785e+07	1.31882e+07	1.5446e+06	8.53824
O75190	DNJB6_HUMAN	DNAJB6	DnaJ homolog subfamily B member 6 OS=Homo sapiens OX=9606 GN=DNAJB6 PE=1 SV=2	36.087	326	1.1089e+07	1.6677e+07	1.1759e+07	1.3175e+07	1.71834e+06	7.66729
P08621	RU17_HUMAN	SNRNP70	U1 small nuclear ribonucleoprotein 70 kDa OS=Homo sapiens OX=9606 GN=SNRNP70 PE=1 SV=2	51.557	437	1.4778e+07	1.0723e+07	1.3908e+07	1.31363e+07	1.60573e+06	8.18093
P62310	LSM3_HUMAN	LSM3	U6 snRNA-associated Sm-like protein LSm3 OS=Homo sapiens OX=9606 GN=LSM3 PE=1 SV=2	11.845	102	7.4213e+06	1.3079e+07	1.871e+07	1.30701e+07	716606	18.2389
Q92567	F168A_HUMAN	FAM168A	Protein FAM168A OS=Homo sapiens OX=9606 GN=FAM168A PE=1 SV=2	26.184	244	8.5442e+06	1.6424e+07	1.4031e+07	1.29997e+07	336122	38.6757
Q96QR8	PURB_HUMAN	PURB	Transcriptional activator protein Pur-beta OS=Homo sapiens OX=9606 GN=PURB PE=1 SV=3	33.241	312	1.6645e+07	1.0565e+07	1.175e+07	1.29867e+07	1.02882e+06	12.6229
E9PQI8	E9PQI8_HUMAN	SART1	U4/U6.U5 tri-snRNP-associated protein 1 OS=Homo sapiens OX=9606 GN=SART1 PE=1 SV=1	17.541	164	1.501e+07	1.7099e+07	6.6435e+06	1.29175e+07	2.2927e+06	5.63419
Q9UHV9	PFD2_HUMAN	PFDN2	Prefoldin subunit 2 OS=Homo sapiens OX=9606 GN=PFDN2 PE=1 SV=1	16.648	154	1.0006e+07	1.2524e+07	1.6092e+07	1.2874e+07	524283	24.5554
E5RK27	E5RK27_HUMAN	VDAC3	Voltage-dependent anion-selective channel protein 3 (Fragment) OS=Homo sapiens OX=9606 GN=VDAC3 PE=1 SV=1	11.854	108	6.1905e+06	2.6984e+07	4.5776e+06	1.2584e+07	1.28212e+06	9.81504
Q92688	AN32B_HUMAN	ANP32B	Acidic leucine-rich nuclear phosphoprotein 32 family member B OS=Homo sapiens OX=9606 GN=ANP32B PE=1 SV=1	28.788	251	1.3981e+07	1.0434e+07	1.324e+07	1.25517e+07	625011	20.0823
P19623	SPEE_HUMAN	SRM	Spermidine synthase OS=Homo sapiens OX=9606 GN=SRM PE=1 SV=1	33.825	302	9.7565e+06	1.5591e+07	1.1865e+07	1.24042e+07	1.47807e+06	8.39214
Q9UKV8	AGO2_HUMAN	AGO2	Protein argonaute-2 OS=Homo sapiens OX=9606 GN=AGO2 PE=1 SV=3	97.208	859	1.1115e+07	1.7288e+07	8.5671e+06	1.23234e+07	2.4009e+06	5.13281
P25786	PSA1_HUMAN	PSMA1	Proteasome subunit alpha type-1 OS=Homo sapiens OX=9606 GN=PSMA1 PE=1 SV=1	29.556	263	1.1929e+07	1.1802e+07	1.2911e+07	1.2214e+07	2.34911e+06	5.19941
A0A2R8Y880	A0A2R8Y880_HUMAN	RBBP6	E3 ubiquitin-protein ligase RBBP6 (Fragment) OS=Homo sapiens OX=9606 GN=RBBP6 PE=1 SV=1	197.365	1759	1.0358e+07	1.4219e+07	1.1734e+07	1.21037e+07	771662	15.6852
A0A087WUT0	A0A087WUT0_HUMAN	MYEF2	Myelin expression factor 2 OS=Homo sapiens OX=9606 GN=MYEF2 PE=1 SV=1	58.686	547	1.0018e+07	1.3283e+07	1.2926e+07	1.20757e+07	980899	12.3108
P62875	RPAB5_HUMAN	POLR2L	DNA-directed RNA polymerases I, II, and III subunit RPABC5 OS=Homo sapiens OX=9606 GN=POLR2L PE=1 SV=1	7.645	67	1.6073e+07	7.8575e+06	1.2185e+07	1.20385e+07	677270	17.775
Q9BX40	LS14B_HUMAN	LSM14B	Protein LSM14 homolog B OS=Homo sapiens OX=9606 GN=LSM14B PE=1 SV=1	42.071	385	8.9094e+06	1.6587e+07	9.5216e+06	1.16727e+07	1.16549e+06	10.0153
Q96IX5	ATPMD_HUMAN	ATP5MD	ATP synthase membrane subunit DAPIT, mitochondrial OS=Homo sapiens OX=9606 GN=ATP5MD PE=1 SV=1	6.458	58	1.6126e+07	1.7212e+07	1.63906e+06	1.1659e+07	1.52055e+06	7.66762
H0YNG3	H0YNG3_HUMAN	SEC11A	Signal peptidase complex catalytic subunit SEC11 OS=Homo sapiens OX=9606 GN=SEC11A PE=1 SV=1	18.651	163	8.6723e+06	1.3027e+07	1.2742e+07	1.14804e+07	820392	13.9938
F8VSA6	F8VSA6_HUMAN	NEDD8	NEDD8 OS=Homo sapiens OX=9606 GN=NEDD8 PE=3 SV=1	5.867	50	1.4278e+07	8.3899e+06	1.161e+07	1.1426e+07	1.24848e+06	9.1519
Q15014	MO4L2_HUMAN	MORF4L2	Mortality factor 4-like protein 2 OS=Homo sapiens OX=9606 GN=MORF4L2 PE=1 SV=1	32.308	288	9.0364e+06	1.4561e+07	1.0546e+07	1.13811e+07	1.23253e+06	9.23397
F8W031	F8W031_HUMAN		DUF3456 domain-containing protein (Fragment) OS=Homo sapiens OX=9606 PE=1 SV=1	29.224	263	1.5397e+07	1.1796e+07	6.5482e+06	1.12471e+07	1.05095e+06	10.7018
K7EM02	K7EM02_HUMAN	KATNAL2	Katanin p60 ATPase-containing subunit A-like 2 (Fragment) OS=Homo sapiens OX=9606 GN=KATNAL2 PE=1 SV=1	13.999	128	1.298e+07	1.2562e+07	7.7307e+06	1.10909e+07	2.01719e+06	5.49819
B7WP74	B7WP74_HUMAN	CWC22	Pre-mRNA-splicing factor CWC22 homolog (Fragment) OS=Homo sapiens OX=9606 GN=CWC22 PE=1 SV=1	85.577	745	1.0547e+07	1.123e+07	1.1482e+07	1.10863e+07	1.33206e+06	8.32268
O60749	SNX2_HUMAN	SNX2	Sorting nexin-2 OS=Homo sapiens OX=9606 GN=SNX2 PE=1 SV=2	58.471	519	9.3241e+06	1.1214e+07	1.2409e+07	1.09824e+07	1.30051e+06	8.44466
O95747	OXSR1_HUMAN	OXSR1	Serine/threonine-protein kinase OSR1 OS=Homo sapiens OX=9606 GN=OXSR1 PE=1 SV=1	58.022	527	1.0638e+07	1.1811e+07	1.016e+07	1.08697e+07	1.29904e+06	8.36747
C9J050	C9J050_HUMAN	PCYT1A	Choline-phosphate cytidylyltransferase A (Fragment) OS=Homo sapiens OX=9606 GN=PCYT1A PE=1 SV=1	33.711	293	1.2623e+07	1.005e+07	9.2154e+06	1.06295e+07	1.54049e+06	6.90008
Q96A33	CCD47_HUMAN	CCDC47	Coiled-coil domain-containing protein 47 OS=Homo sapiens OX=9606 GN=CCDC47 PE=1 SV=1	55.874	483	1.1141e+07	7.763e+06	1.2168e+07	1.03573e+07	1.06128e+06	9.75924
P19367	HXK1_HUMAN	HK1	Hexokinase-1 OS=Homo sapiens OX=9606 GN=HK1 PE=1 SV=3	102.486	917	1.0116e+07	1.0656e+07	9.9527e+06	1.02416e+07	725400	14.1185
K7EKG4	K7EKG4_HUMAN	TOMM40	Mitochondrial import receptor subunit TOM40 homolog (Fragment) OS=Homo sapiens OX=9606 GN=TOMM40 PE=1 SV=1	18.283	168	1.2754e+07	1.1971e+07	5.6697e+06	1.01316e+07	725633	13.9624
O43396	TXNL1_HUMAN	TXNL1	Thioredoxin-like protein 1 OS=Homo sapiens OX=9606 GN=TXNL1 PE=1 SV=3	32.251	289	1.2715e+07	1.0504e+07	6.594e+06	9.93767e+06	1.50605e+06	6.59851
H0Y2Y8	H0Y2Y8_HUMAN	ZYX	Zyxin (Fragment) OS=Homo sapiens OX=9606 GN=ZYX PE=1 SV=1	57.643	540	8.701e+06	1.0814e+07	1.0256e+07	9.92367e+06	1.35936e+06	7.30024
A0A5H1ZRS9	A0A5H1ZRS9_HUMAN	IGKV2D-29	Immunoglobulin kappa variable 2D-29 OS=Homo sapiens OX=9606 GN=IGKV2D-29 PE=1 SV=1	11.192	102	6.0532e+06	4.43e+06	1.9205e+07	9.89607e+06	1.2108e+06	8.17316
P13995	MTDC_HUMAN	MTHFD2	Bifunctional methylenetetrahydrofolate dehydrogenase/cyclohydrolase, mitochondrial OS=Homo sapiens OX=9606 GN=MTHFD2 PE=1 SV=2	37.895	350	9.9309e+06	1.0757e+07	8.2291e+06	9.639e+06	786933	12.2488
P30740	ILEU_HUMAN	SERPINB1	Leukocyte elastase inhibitor OS=Homo sapiens OX=9606 GN=SERPINB1 PE=1 SV=1	42.742	379	7.6316e+06	1.1409e+07	9.6026e+06	9.54773e+06	532559	17.928
P10606	COX5B_HUMAN	COX5B	Cytochrome c oxidase subunit 5B, mitochondrial OS=Homo sapiens OX=9606 GN=COX5B PE=1 SV=2	13.696	129	8.1272e+06	1.0334e+07	9.9149e+06	9.4587e+06	1.56419e+06	6.04703
P16422	EPCAM_HUMAN	EPCAM	Epithelial cell adhesion molecule OS=Homo sapiens OX=9606 GN=EPCAM PE=1 SV=2	34.932	314	1.086e+07	1.0404e+07	7.0882e+06	9.45073e+06	1.26337e+06	7.4806
H0YMP1	H0YMP1_HUMAN	DUT	Deoxyuridine 5'-triphosphate nucleotidohydrolase (Fragment) OS=Homo sapiens OX=9606 GN=DUT PE=1 SV=1	11.869	107	9.4711e+06	7.3998e+06	1.144e+07	9.43697e+06	1.42248e+06	6.63418
P05121	PAI1_HUMAN	SERPINE1	Plasminogen activator inhibitor 1 OS=Homo sapiens OX=9606 GN=SERPINE1 PE=1 SV=1	45.06	402	5.0566e+06	1.9766e+07	3.3969e+06	9.4065e+06	1.6255e+06	5.78683
Q08380	LG3BP_HUMAN	LGALS3BP	Galectin-3-binding protein OS=Homo sapiens OX=9606 GN=LGALS3BP PE=1 SV=1	65.331	585	6.4338e+06	9.2188e+06	1.2565e+07	9.40587e+06	1.84034e+06	5.11095
P51610	HCFC1_HUMAN	HCFC1	Host cell factor 1 OS=Homo sapiens OX=9606 GN=HCFC1 PE=1 SV=2	208.732	2035	548178	9.7067e+06	1.7366e+07	9.20696e+06	449823	20.468
Q9Y5J9	TIM8B_HUMAN	TIMM8B	Mitochondrial import inner membrane translocase subunit Tim8 B OS=Homo sapiens OX=9606 GN=TIMM8B PE=1 SV=1	9.344	83	8.286e+06	1.0082e+07	9.0645e+06	9.14417e+06	1.66874e+06	5.47967
O43663	PRC1_HUMAN	PRC1	Protein regulator of cytokinesis 1 OS=Homo sapiens OX=9606 GN=PRC1 PE=1 SV=2	71.607	620	9.0645e+06	1.0235e+07	8.0989e+06	9.1328e+06	731665	12.4822
H0Y3K4	H0Y3K4_HUMAN	RBM33	RNA-binding protein 33 (Fragment) OS=Homo sapiens OX=9606 GN=RBM33 PE=1 SV=1	100.357	909	1.35499e+06	1.4661e+07	1.1343e+07	9.11966e+06	1.1486e+06	7.93981
P41227	NAA10_HUMAN	NAA10	N-alpha-acetyltransferase 10 OS=Homo sapiens OX=9606 GN=NAA10 PE=1 SV=1	26.459	235	8.6399e+06	7.9162e+06	1.0668e+07	9.0747e+06	976060	9.29727
M0QZ21	M0QZ21_HUMAN	AP2S1	AP complex subunit sigma OS=Homo sapiens OX=9606 GN=AP2S1 PE=1 SV=1	14.557	122	9.9113e+06	8.2786e+06	8.5982e+06	8.92937e+06	213009	41.9201
Q96BM9	ARL8A_HUMAN	ARL8A	ADP-ribosylation factor-like protein 8A OS=Homo sapiens OX=9606 GN=ARL8A PE=1 SV=1	21.416	186	7.4908e+06	9.2664e+06	9.8515e+06	8.86957e+06	358917	24.712
Q9Y3B7	RM11_HUMAN	MRPL11	39S ribosomal protein L11, mitochondrial OS=Homo sapiens OX=9606 GN=MRPL11 PE=1 SV=1	20.683	192	6.6145e+06	1.1513e+07	7.7632e+06	8.63023e+06	772408	11.1732
C9JFR7	C9JFR7_HUMAN	CYCS	Cytochrome c (Fragment) OS=Homo sapiens OX=9606 GN=CYCS PE=1 SV=1	11.333	101	8.5199e+06	9.2513e+06	7.9638e+06	8.57833e+06	1.22784e+06	6.98651
P63165	SUMO1_HUMAN	SUMO1	Small ubiquitin-related modifier 1 OS=Homo sapiens OX=9606 GN=SUMO1 PE=1 SV=1	11.557	101	1.1662e+07	6.0442e+06	7.9699e+06	8.5587e+06	792746	10.7963
Q5QNZ2	Q5QNZ2_HUMAN	ATP5PB	ATP synthase F(0) complex subunit B1, mitochondrial OS=Homo sapiens OX=9606 GN=ATP5PB PE=1 SV=1	22.275	195	8.9574e+06	7.9582e+06	8.7118e+06	8.54247e+06	786824	10.8569
Q9GZL7	WDR12_HUMAN	WDR12	Ribosome biogenesis protein WDR12 OS=Homo sapiens OX=9606 GN=WDR12 PE=1 SV=2	47.708	423	1.1824e+07	7.7045e+06	5.9243e+06	8.48427e+06	1.46114e+06	5.80663
F8VRR3	F8VRR3_HUMAN	METAP2	Methionine aminopeptidase 2 OS=Homo sapiens OX=9606 GN=METAP2 PE=1 SV=1	48.876	442	8.8523e+06	8.3909e+06	8.1739e+06	8.47237e+06	1.30215e+06	6.50646
H3BQF1	H3BQF1_HUMAN	APRT	Adenine phosphoribosyltransferase (Fragment) OS=Homo sapiens OX=9606 GN=APRT PE=1 SV=8	16.324	148	8.884e+06	5.7587e+06	1.008e+07	8.2409e+06	452077	18.229
X6RFN3	X6RFN3_HUMAN	RNF2	E3 ubiquitin-protein ligase RING2 (Fragment) OS=Homo sapiens OX=9606 GN=RNF2 PE=1 SV=2	27.278	245	6.376e+06	1.1191e+07	6.567e+06	8.04467e+06	613925	13.1037
O75368	SH3L1_HUMAN	SH3BGRL	SH3 domain-binding glutamic acid-rich-like protein OS=Homo sapiens OX=9606 GN=SH3BGRL PE=1 SV=1	12.774	114	9.5696e+06	7.2496e+06	6.9751e+06	7.93143e+06	215167	36.8617
O43837	IDH3B_HUMAN	IDH3B	Isocitrate dehydrogenase [NAD] subunit beta, mitochondrial OS=Homo sapiens OX=9606 GN=IDH3B PE=1 SV=2	42.184	385	5.8232e+06	1.2125e+07	5.7369e+06	7.89503e+06	864264	9.13498
K7ER90	K7ER90_HUMAN	EIF3G	Eukaryotic translation initiation factor 3 subunit G (Fragment) OS=Homo sapiens OX=9606 GN=EIF3G PE=1 SV=1	25.442	227	1.13459e+06	7.2534e+06	1.5294e+07	7.894e+06	955655	8.2603
Q5T6W2	Q5T6W2_HUMAN	HNRNPK	Heterogeneous nuclear ribonucleoprotein K (Fragment) OS=Homo sapiens OX=9606 GN=HNRNPK PE=1 SV=1	41.807	379	8.3416e+06	9.1719e+06	6.1387e+06	7.88407e+06	627968	12.5549
I3L521	I3L521_HUMAN		RRM domain-containing protein (Fragment) OS=Homo sapiens OX=9606 PE=4 SV=1	16.548	148	1.0969e+07	7.4085e+06	5.1753e+06	7.85093e+06	1.47362e+06	5.32765
H0YHN7	H0YHN7_HUMAN	CPM	Carboxypeptidase M (Fragment) OS=Homo sapiens OX=9606 GN=CPM PE=1 SV=1	22.707	198	8.3919e+06	1.1493e+07	3.3456e+06	7.7435e+06	688298	11.2502
A0A2R8Y4Z8	A0A2R8Y4Z8_HUMAN	CCDC9	Coiled-coil domain-containing protein 9 OS=Homo sapiens OX=9606 GN=CCDC9 PE=1 SV=1	65.307	587	3.7262e+06	1.0898e+07	8.4855e+06	7.70323e+06	928048	8.30047
Q14562	DHX8_HUMAN	DHX8	ATP-dependent RNA helicase DHX8 OS=Homo sapiens OX=9606 GN=DHX8 PE=1 SV=1	139.315	1220	8.6666e+06	1.1123e+07	3.2145e+06	7.66803e+06	1.1716e+06	6.54493
Q99436	PSB7_HUMAN	PSMB7	Proteasome subunit beta type-7 OS=Homo sapiens OX=9606 GN=PSMB7 PE=1 SV=1	29.965	277	8.2476e+06	7.5726e+06	6.9403e+06	7.58683e+06	777511	9.75785
A0A3B3IRR3	A0A3B3IRR3_HUMAN	FBRSL1	Fibrosin-1-like protein OS=Homo sapiens OX=9606 GN=FBRSL1 PE=1 SV=1	110.382	1041	1.42376e+06	1.1771e+07	8.6374e+06	7.27739e+06	1.20904e+06	6.01914
Q9Y2V2	CHSP1_HUMAN	CARHSP1	Calcium-regulated heat-stable protein 1 OS=Homo sapiens OX=9606 GN=CARHSP1 PE=1 SV=2	15.892	147	6.8818e+06	8.4436e+06	6.3541e+06	7.2265e+06	1.05781e+06	6.83155
H0YIY6	H0YIY6_HUMAN	MARK3	Non-specific serine/threonine protein kinase (Fragment) OS=Homo sapiens OX=9606 GN=MARK3 PE=1 SV=2	56.614	505	1.68984e+06	1.1459e+07	8.5148e+06	7.22121e+06	1.44384e+06	5.00138
F2Z2Y4	F2Z2Y4_HUMAN	PDXK	Pyridoxal kinase OS=Homo sapiens OX=9606 GN=PDXK PE=1 SV=1	30.638	272	6.5681e+06	9.1054e+06	5.6881e+06	7.12053e+06	950100	7.49451
H0YCQ8	H0YCQ8_HUMAN	EIF3M	Eukaryotic translation initiation factor 3 subunit M (Fragment) OS=Homo sapiens OX=9606 GN=EIF3M PE=1 SV=8	25.092	220	7.7551e+06	6.5827e+06	7.0205e+06	7.11943e+06	791868	8.99069
Q9NYH9	UTP6_HUMAN	UTP6	U3 small nucleolar RNA-associated protein 6 homolog OS=Homo sapiens OX=9606 GN=UTP6 PE=2 SV=2	70.194	597	1.1454e+07	7.9715e+06	1.38881e+06	6.9381e+06	1.28728e+06	5.38973
Q9BUQ8	DDX23_HUMAN	DDX23	Probable ATP-dependent RNA helicase DDX23 OS=Homo sapiens OX=9606 GN=DDX23 PE=1 SV=3	95.583	820	4.0475e+06	1.1433e+07	4.8044e+06	6.76163e+06	663353	10.1931
Q93008	USP9X_HUMAN	USP9X	Probable ubiquitin carboxyl-terminal hydrolase FAF-X OS=Homo sapiens OX=9606 GN=USP9X PE=1 SV=3	292.28	2570	6.474e+06	6.4827e+06	7.0779e+06	6.6782e+06	526050	12.695
O75351	VPS4B_HUMAN	VPS4B	Vacuolar protein sorting-associated protein 4B OS=Homo sapiens OX=9606 GN=VPS4B PE=1 SV=2	49.302	444	8.1015e+06	5.3047e+06	6.471e+06	6.62573e+06	931372	7.11395
M0R0M7	M0R0M7_HUMAN	STXBP2	Syntaxin-binding protein 2 OS=Homo sapiens OX=9606 GN=STXBP2 PE=1 SV=1	45.873	408	7.9886e+06	1.43817e+06	9.9805e+06	6.46909e+06	1.08081e+06	5.9854
Q01469	FABP5_HUMAN	FABP5	Fatty acid-binding protein 5 OS=Homo sapiens OX=9606 GN=FABP5 PE=1 SV=3	15.164	135	6.6587e+06	7.9088e+06	4.7719e+06	6.44647e+06	707983	9.1054
Q8IY95	TM192_HUMAN	TMEM192	Transmembrane protein 192 OS=Homo sapiens OX=9606 GN=TMEM192 PE=1 SV=1	30.922	271	4.859e+06	8.4928e+06	5.9548e+06	6.43553e+06	764361	8.4195
O00505	IMA4_HUMAN	KPNA3	Importin subunit alpha-4 OS=Homo sapiens OX=9606 GN=KPNA3 PE=1 SV=2	57.811	521	6.1363e+06	8.2896e+06	4.7275e+06	6.38447e+06	609130	10.4813
P14927	QCR7_HUMAN	UQCRB	Cytochrome b-c1 complex subunit 7 OS=Homo sapiens OX=9606 GN=UQCRB PE=1 SV=2	13.53	111	6.2295e+06	6.0762e+06	6.2242e+06	6.17663e+06	472705	13.0666
Q15274	NADC_HUMAN	QPRT	Nicotinate-nucleotide pyrophosphorylase [carboxylating] OS=Homo sapiens OX=9606 GN=QPRT PE=1 SV=3	30.846	297	6.9362e+06	6.1629e+06	5.3386e+06	6.1459e+06	791985	7.76013
D6RA57	D6RA57_HUMAN	TMA16	Translation machinery-associated protein 16 OS=Homo sapiens OX=9606 GN=TMA16 PE=1 SV=1	17.156	144	3.9649e+06	7.443e+06	6.7256e+06	6.0445e+06	991444	6.09666
Q8NBU5	ATAD1_HUMAN	ATAD1	ATPase family AAA domain-containing protein 1 OS=Homo sapiens OX=9606 GN=ATAD1 PE=1 SV=1	40.744	361	1.19144e+06	1.2159e+07	4.685e+06	6.01181e+06	1.00531e+06	5.98008
Q6EEV6	SUMO4_HUMAN	SUMO4	Small ubiquitin-related modifier 4 OS=Homo sapiens OX=9606 GN=SUMO4 PE=1 SV=2	10.685	95	5.9892e+06	7.1148e+06	4.7029e+06	5.93563e+06	680372	8.7241
P46087	NOP2_HUMAN	NOP2	Probable 28S rRNA (cytosine(4447)-C(5))-methyltransferase OS=Homo sapiens OX=9606 GN=NOP2 PE=1 SV=2	89.302	812	8.3715e+06	6.5716e+06	2.8187e+06	5.9206e+06	1.10435e+06	5.36118
Q5QPP3	Q5QPP3_HUMAN	GALE	UDP-glucose 4-epimerase (Fragment) OS=Homo sapiens OX=9606 GN=GALE PE=1 SV=1	25.031	227	3.9899e+06	7.1852e+06	6.5223e+06	5.89913e+06	1.17806e+06	5.00749
O14929	HAT1_HUMAN	HAT1	Histone acetyltransferase type B catalytic subunit OS=Homo sapiens OX=9606 GN=HAT1 PE=1 SV=1	49.513	419	3.3337e+06	6.5875e+06	7.6482e+06	5.85647e+06	808290	7.2455
K4DIA7	K4DIA7_HUMAN	CD151	Tetraspanin (Fragment) OS=Homo sapiens OX=9606 GN=CD151 PE=1 SV=1	25.588	230	6.6834e+06	6.0411e+06	4.8196e+06	5.84803e+06	759574	7.69909
O43633	CHM2A_HUMAN	CHMP2A	Charged multivesicular body protein 2a OS=Homo sapiens OX=9606 GN=CHMP2A PE=1 SV=1	25.104	222	878928	8.7439e+06	7.8198e+06	5.81421e+06	733560	7.92602
Q9H1E3	NUCKS_HUMAN	NUCKS1	Nuclear ubiquitous casein and cyclin-dependent kinase substrate 1 OS=Homo sapiens OX=9606 GN=NUCKS1 PE=1 SV=1	27.296	243	4.3456e+06	7.9467e+06	5.1289e+06	5.80707e+06	832127	6.97858
O00499	BIN1_HUMAN	BIN1	Myc box-dependent-interacting protein 1 OS=Homo sapiens OX=9606 GN=BIN1 PE=1 SV=1	64.699	593	724529	8.5609e+06	8.094e+06	5.79314e+06	600517	9.64692
Q9BT23	LIMD2_HUMAN	LIMD2	LIM domain-containing protein 2 OS=Homo sapiens OX=9606 GN=LIMD2 PE=1 SV=1	14.07	127	3.6527e+06	6.5397e+06	6.9416e+06	5.71133e+06	617479	9.24944
B9ZVT1	B9ZVT1_HUMAN	RBM12B	RNA-binding protein 12B OS=Homo sapiens OX=9606 GN=RBM12B PE=1 SV=2	102.705	881	7.3136e+06	6.0514e+06	3.4683e+06	5.6111e+06	776831	7.22306
Q9BZH6	WDR11_HUMAN	WDR11	WD repeat-containing protein 11 OS=Homo sapiens OX=9606 GN=WDR11 PE=1 SV=1	136.685	1224	4.1314e+06	7.4258e+06	4.6618e+06	5.40633e+06	1.05482e+06	5.12538
Q15369	ELOC_HUMAN	ELOC	Elongin-C OS=Homo sapiens OX=9606 GN=ELOC PE=1 SV=1	12.473	112	6.7191e+06	8.6929e+06	681078	5.36436e+06	628934	8.52929
D6RDG8	D6RDG8_HUMAN	SPOP	Speckle-type POZ protein (Fragment) OS=Homo sapiens OX=9606 GN=SPOP PE=1 SV=1	27.01	238	5.9217e+06	4.7235e+06	4.6356e+06	5.0936e+06	849234	5.99787
A0A499FIX8	A0A499FIX8_HUMAN	ESYT2	Extended synaptotagmin-2 OS=Homo sapiens OX=9606 GN=ESYT2 PE=1 SV=1	93.978	845	3.8291e+06	5.0951e+06	6.1414e+06	5.02187e+06	756843	6.63528
E9PB93	E9PB93_HUMAN	POLR2D	DNA-directed RNA polymerase II subunit RPB4 OS=Homo sapiens OX=9606 GN=POLR2D PE=1 SV=1	12.267	104	941365	6.7448e+06	7.345e+06	5.01039e+06	787608	6.36152
H0YGJ7	H0YGJ7_HUMAN	EIF3J	Eukaryotic translation initiation factor 3 30 kDa subunit (Fragment) OS=Homo sapiens OX=9606 GN=EIF3J PE=1 SV=1	12.07	106	7.6571e+06	4.1453e+06	3.1578e+06	4.98673e+06	743847	6.70397
F8W7T0	F8W7T0_HUMAN	TES	Testin (Fragment) OS=Homo sapiens OX=9606 GN=TES PE=1 SV=1	8.97	79	5.8888e+06	4.2449e+06	4.7132e+06	4.94897e+06	640659	7.72481
P43121	MUC18_HUMAN	MCAM	Cell surface glycoprotein MUC18 OS=Homo sapiens OX=9606 GN=MCAM PE=1 SV=2	71.607	646	5.1905e+06	4.6099e+06	4.9015e+06	4.90063e+06	435737	11.2468
Q8NI22	MCFD2_HUMAN	MCFD2	Multiple coagulation factor deficiency protein 2 OS=Homo sapiens OX=9606 GN=MCFD2 PE=1 SV=1	16.39	146	5.3227e+06	5.3646e+06	3.993e+06	4.89343e+06	741683	6.59774
C9JEL3	C9JEL3_HUMAN	EIF4E2	Eukaryotic translation initiation factor 4E type 2 (Fragment) OS=Homo sapiens OX=9606 GN=EIF4E2 PE=1 SV=1	24.603	213	5.5409e+06	8.4724e+06	629734	4.88101e+06	581282	8.39698
P12235	ADT1_HUMAN	SLC25A4	ADP/ATP translocase 1 OS=Homo sapiens OX=9606 GN=SLC25A4 PE=1 SV=4	33.065	298	1.1973e+07	982481	785171	4.58022e+06	725598	6.31234
Q9H9B4	SFXN1_HUMAN	SFXN1	Sideroflexin-1 OS=Homo sapiens OX=9606 GN=SFXN1 PE=1 SV=4	35.619	322	916491	7.6709e+06	5.0833e+06	4.5569e+06	766060	5.94849
P61024	CKS1_HUMAN	CKS1B	Cyclin-dependent kinases regulatory subunit 1 OS=Homo sapiens OX=9606 GN=CKS1B PE=1 SV=1	9.66	79	4.0906e+06	8.9063e+06	382376	4.45976e+06	352034	12.6685
P17275	JUNB_HUMAN	JUNB	Transcription factor jun-B OS=Homo sapiens OX=9606 GN=JUNB PE=1 SV=1	35.879	347	3.9416e+06	2.9855e+06	6.0545e+06	4.3272e+06	233921	18.4986
Q1JUQ3	Q1JUQ3_HUMAN	FKBP1A	FK506 binding protein12 OS=Homo sapiens OX=9606 GN=FKBP1A PE=2 SV=1	3.965	37	7.1313e+06	5.214e+06	574702	4.30667e+06	530230	8.12227
Q16795	NDUA9_HUMAN	NDUFA9	NADH dehydrogenase [ubiquinone] 1 alpha subcomplex subunit 9, mitochondrial OS=Homo sapiens OX=9606 GN=NDUFA9 PE=1 SV=2	42.51	377	6.2497e+06	598347	5.9618e+06	4.26995e+06	431990	9.88437
Q99798	ACON_HUMAN	ACO2	Aconitate hydratase, mitochondrial OS=Homo sapiens OX=9606 GN=ACO2 PE=1 SV=2	85.425	780	4.6987e+06	4.8197e+06	3.0235e+06	4.18063e+06	751968	5.55959
A2RUB6	CCD66_HUMAN	CCDC66	Coiled-coil domain-containing protein 66 OS=Homo sapiens OX=9606 GN=CCDC66 PE=1 SV=4	109.411	948	1.0573e+07	866228	688761	4.04266e+06	636066	6.35573
K7EML3	K7EML3_HUMAN	SHFL	Shiftless antiviral inhibitor of ribosomal frameshifting protein (Fragment) OS=Homo sapiens OX=9606 GN=SHFL PE=1 SV=1	8.125	71	4.5995e+06	3.6663e+06	3.8369e+06	4.03423e+06	790030	5.10643
H0YM60	H0YM60_HUMAN	NOP10	H/ACA ribonucleoprotein complex subunit 3 OS=Homo sapiens OX=9606 GN=NOP10 PE=1 SV=1	4.234	36	2.606e+06	6.7855e+06	2.6468e+06	4.01277e+06	546427	7.34365
Q8WUA2	PPIL4_HUMAN	PPIL4	Peptidyl-prolyl cis-trans isomerase-like 4 OS=Homo sapiens OX=9606 GN=PPIL4 PE=1 SV=1	57.225	492	3.5931e+06	4.2205e+06	3.8925e+06	3.90203e+06	727578	5.36305
H7C0G4	H7C0G4_HUMAN	BUD23	Probable 18S rRNA (guanine-N(7))-methyltransferase (Fragment) OS=Homo sapiens OX=9606 GN=BUD23 PE=1 SV=1	7.858	65	1.9208e+06	4.6704e+06	4.6339e+06	3.7417e+06	544495	6.87187
Q9HAN9	NMNA1_HUMAN	NMNAT1	Nicotinamide/nicotinic acid mononucleotide adenylyltransferase 1 OS=Homo sapiens OX=9606 GN=NMNAT1 PE=1 SV=1	31.932	279	598078	5.7724e+06	4.7963e+06	3.72226e+06	492308	7.56083
J3QL48	J3QL48_HUMAN		Uncharacterized protein (Fragment) OS=Homo sapiens OX=9606 PE=4 SV=1	8.325	77	3.8008e+06	3.49e+06	3.601e+06	3.6306e+06	569186	6.37859
E9PPC8	E9PPC8_HUMAN	PPP3CA	Serine/threonine-protein phosphatase (Fragment) OS=Homo sapiens OX=9606 GN=PPP3CA PE=1 SV=1	15.365	132	728757	8.0054e+06	654374	3.12951e+06	604147	5.18004
P31944	CASPE_HUMAN	CASP14	Caspase-14 OS=Homo sapiens OX=9606 GN=CASP14 PE=1 SV=2	27.68	242	2.6412e+06	521626	3.01e+06	2.05761e+06	374243	5.49805
O75439	MPPB_HUMAN	PMPCB	Mitochondrial-processing peptidase subunit beta OS=Homo sapiens OX=9606 GN=PMPCB PE=1 SV=2	54.366	489	3.021e+06	2.371e+06	358936	1.91698e+06	330345	5.80296
A8MSZ8	A8MSZ8_HUMAN	OBSL1	Obscurin-like protein 1 OS=Homo sapiens OX=9606 GN=OBSL1 PE=1 SV=1	68.121	612	1.6217e+06	1.8751e+06	250742	1.24918e+06	230335	5.42332
