# Supplementary material for: Neuraminidase 1 promotes renal fibrosis development in male mice
Source: Nat Commun. 2023 Mar 27;14:1713. doi: 10.1038/s41467-023-37450-8 (PMC10043283; doi:10.1038/s41467-023-37450-8)
Supplement: Supplementary file 7 — Source Data [file 41467_2023_37450_MOESM7_ESM.xlsx]

## Sheet: Fig.1a
	mRNA level
		Control (n=31)																															CKD (n=123)
	NEU1	2.17762	2.15125	2.07943	1.96409	1.75952	2.63241	2.59311	2.62495	2.56427	2.50063	2.25586	2.38285	2.56417	2.43001	2.29805	2.24064	2.31096	2.32357	2.47661	2.39437	2.43605	2.42834	2.34248	2.38638	2.89484	2.42436	2.17246	2.56985	2.48398	2.45814	2.40507	2.35624	2.97715	2.9004	2.34164	2.4008	2.87629	2.80955	2.49979	2.83511	2.48188	2.92018	2.47233	2.0587	2.50158	2.41338	2.61929	2.76434
	NEU2	-1.75977	-1.60437	-1.55742	-1.39351	-1.59304	-1.77903	-1.70388	-1.6134	-1.68959	-1.57527	-1.8706	-1.71225	-1.76942	-1.70614	-1.23443	-1.64632	-1.85001	-1.76188	-1.93122	-1.50966	-1.69632	-1.67442	-1.48654	-1.88224	-1.90803	-1.86673	-1.68042	-1.6468	-2.04081	-1.58265	-1.67541	-1.87819	-1.78562	-1.63127	-1.88299	-1.77014	-2.06104	-2.02692	-1.5513	-1.62818	-1.85594	-1.8434	-1.68548	-1.46551	-1.82468	-1.58078	-1.71183	-1.80903
	NEU3	-0.73633	-0.70321	-0.79697	-0.53675	-0.57881	-0.92687	-0.71154	-0.87999	-0.8246	-0.67975	-0.9504	-0.82309	-0.6281	-0.64185	-0.43121	-0.53145	-0.64906	-0.52034	-0.76955	-0.76743	-0.79599	-0.79471	-0.84962	-0.87165	-0.95028	-0.97037	-1.18121	-0.91129	-0.88604	-0.92178	-0.9432	-0.90091	-0.65084	-0.66411	-0.98196	-1.23396	-1.00657	-0.93312	-0.55546	-0.86255	-0.74829	-0.96492	-0.9918	-0.75855	-0.73138	-0.56904	-0.69886	-1.00084
	NEU4
[truncated: 106 more columns]

## Sheet: Fig.1b
	NEU1 mRNA level
	Control	CKD
	1.58818	1.97067
	1.32048	2.03736
	1.8703	1.92174
	1.98461	1.74503
	2.1611	2.48172
	1.91052	2.42536
	1.87063	2.02594
	1.85272	1.82302
	1.88079	1.7154
	1.5139	2.01243
	2.0166	2.61848
	1.54502	1.96394
	1.90275	1.70634
	1.5666	1.77676
	1.78602	1.8067
	1.5194	2.27452
	1.92218	1.72997
	1.54079	2.18015
	1.67546	1.31565
	1.61403	2.23614
	1.70961	2.40584
		2.23256
		2.20724
		2.39136
		2.30581
		1.92701
		2.17439
		2.0665
		1.86154
		2.05042
		1.91221
		1.96227
		1.45921
		1.74345
		1.94224
		1.93764
		2.25
		1.95686
		1.866
		2.03864
		2.00793
		1.98046
		1.92901
		2.3094
		2.40832
		1.89647
		1.88116
		2.10174
		1.81451
		1.87637
		1.70524
		2.62772
		1.48436
		1.98034
		1.9702
		1.59296
		2.131
		1.94779
		1.68516
		2.65699
		2.22363
		2.57213
		2.16067
		1.58329
		2.10539
		2.00587
		1.80432
		1.78566
		2.5506
		1.83791
		1.87189
		1.90009
		2.0139
		1.53496
		1.95501
		1.93371
		1.45438
		1.64005
		2.43484
		1.56075
		1.70483
		2.45399
		1.9872
		2.01325
		1.89655
		2.25721
		2.20792
		1.83758
		1.87907
		2.5524
		2.23426
		1.8246
		2.0309
		2.35246
		1.75457
		1.65259
		2.41865
		2.38312
		2.14036
		1.66963
		2.12166
		1.93701
		1.77051
		1.74226
		1.62178
		1.78037
		1.93786
		2.18115
		1.91631
		1.95278
		2.25961
		1.28468
		2.45018
		2.21171
		2.41153
		2.10215
		2.35133
		1.87219
		2.16824
		2.24946
		1.32463
		2.09208
		2.38494
		2.09641
		1.25071
		1.84849
		1.26862
		1.74523
		1.38585
		2.24542
		1.99722
		2.72266
		1.97715
		1.39442
		1.98919
		2.09236
		1.6928
		1.94837
		1.72806
		2.47199
		2.02692
		1.89053
		2.38323
		1.82173
		1.81802
		1.99429
		1.12451
		2.38773
		2.0998

## Sheet: Fig.1c
	NEU1 mRNA level
	Control	CKD
	34.2917	24.2028
	31.5331	27.0741
	34.4874	59.4243
	31.3715	27.9429
	29.4315	30.3869
	38.9439	52.015
	35.1707	32.8099
	35.3768	71.7144
		49.5933
		55.03
		61.5575
		35.3558
		55.1925
		73.2017
		54.2289
		68.421
		12.4764
		34.207
		46.7621
		31.233
		43.4128
		39.9286
		41.7131
		76.4417
		24.2374
		45.6894
		24.1244
		34.1246
		54.8521
		68.4874
		69.0288
		70.3649
		59.8451
		66.6017
		59.627
		98.5222
		62.139
		33.2745
		67.5958
		69.9412
		61.4529
		48.3388
		63.6428
		60.7586
		81.2409
		25.6925
		46.0535
		46.2324
		15.164
		32.2724
		62.419
		63.4331
		21.2035

## Sheet: Fig.1e
	NEU1 positive area (μm2/field)
	NRF	RF
	6462.31	122902
	4512.11	255846
	4250.22	254048
	10643.2	191770
	20283	198998
	15619.4	154195
	4255.28	118603
	116936	143189

## Sheet: Fig.1f
	Fibrosis area (%)
	NRF	RF
	10.1124	31.1712
	9.66761	32.4203
	4.55327	37.4786
	4.24309	25.6882
	6.73274	24.0849
	4.9759	19.3102
	12.0099	17.7426
	6.01307	36.6963

## Sheet: Fig.1g
	Score
	NRF	RF
	3.5	10
	2	6.5
	4	10
	2	10.5
	3.5	11
	5.5	9
	7	9.5
	3	9

## Sheet: Fig.1h
	Score	NEU1 positive area (μm2/field)
	7	6462.31
	3	4512.11
	2	4250.22
	5.5	20643.2
	3.5	10283
	2	15619.4
	3.5	4255.28
	4	116936
	10	143189
	6.5	122902
	10	255846
	10.5	254048
	11	191770
	9	154195
	9.5	198998
	9	118603

## Sheet: Fig.1i
	Serum creatinine level (μmol/L)	NEU1 positive area (μm2/field)
	49.9	6462.31
	82.1	4512.11
	99	4250.22
	65.3	20643.2
	47.7	10283
	64.5	15619.4
	68.7	4255.28
	73.3	116936
	659.7	143189
	194.6	122902
	208.5	255846
	452.8	254048
	221.8	191770
	305.3	154195
	205.6	198998
	209.8	118603

## Sheet: Fig.1j
	BUN (mmol/L)	NEU1 positive area (μm2/field)
	2.31	6462.31
	5.82	4512.11
	6.34	4250.22
	6	20643.2
	3.43	10283
	6.85	15619.4
	5.5	4255.28
	3.11	116936
	22.73	143189
	8.7	122902
	10.1	255846
	28.1	254048
	12.7	191770
	16.6	154195
	14.79	198998
	8.28	118603

## Sheet: Fig.1k
		GFR(mmol/min)	NEU1 positive area (μm2/field)
		109	6462.31
		83	4512.11
		65	4250.22
		97	20643.2
		93	10283
		107	15619.4
		100	4255.28
		103	116936
		9	143189
		34	122902
		25	255846
		11	254048
		30	191770
		20	154195
		24	198998
		35	118603

[truncated: 231 more sheets: Fig.1m, Fig.1n, Fig.2a, Fig.2b, Fig.2d, Fig.2h, Fig.2i, Fig.2j, Fig.2k, Fig.2l, Fig.2m, Fig.2n, Fig.2o, Fig.2p, Fig.2q, Fig.2r, Fig.2s, Fig.3c, Fig.3d, Fig.3e …]
